# Supplementary material for: Environmental Health Literacy of Brazilian Indigenous People
Source: Int J Environ Res Public Health. 2025 Apr 17;22(4):625. doi: 10.3390/ijerph22040625 (PMC12026955; doi:10.3390/ijerph22040625)
Supplement: Supplementary file 1 [file ijerph-22-00625-s001.zip]

Archive with 1 entries (1 files):
- ijerph-3466486-supplementary.pdf
